# Supplementary material for: Efficacy and adverse effects of three delivery methods for aerosolized salbutamol in anesthetized European moose (Alces alces alces): a case series
Source: Acta Vet Scand. 2026 Feb 8;68:11. doi: 10.1186/s13028-026-00856-7 (PMC12922246; doi:10.1186/s13028-026-00856-7)
Supplement: Supplementary file 4 — Additional file 4. Detailed spreadsheets with times, drug doses, physiological variables, and arterial blood results of the four moose anesthetized during the clinical trial. [file 13028_2026_856_MOESM4_ESM.xlsx]

## Sheet: Anesthesia_data
Case number	Method	Age (y.o.)	Sex	Body mass (kg)	Amb_T (°C)	Amb_P (mmHg)	1st_dart_time	1st_topup_time	Down_time	Reversal_time	Standing_time	O2_time	T0 (S1/P)_time	S2_time	S3_time	Induction	Anesthesia	Recovery	Dart-Topup	Dart-O2	Dart-T0	T0-O2	T0-S2	T0-S3	M_dose (mg)	M_mg/kg	K_dose (mg)	K_mg/kg	B_dose (mg)	B_mg/kg	A_dose (mg)	A_mg/kg	S_dose (mg)	S_mcg/kg
Case 1	Spacer	10mo	Female	193	5	703	08:40:00	09:05:00	08:45:00	09:59:00	10:15:00	08:54:00	09:17:00	09:32:00	09:46:00	5	74	16	25	14	37	-23	15	29	9.9	0.0512953	330	1.70984	8.25	0.0427461	75	0.388601	2.8	14.5078
Case 2	IN tube	10mo	Male	187	7	703	10:07:00	10:31:00	10:12:00	11:20:00	11:36:00	10:19:00	10:36:00	10:52:00	11:06:00	5	68	16	24	12	29	-17	16	30	10.5	0.0561497	350	1.87166	8.75	0.0467914	58.5	0.312834	2.8	14.9733
Case 3	Mask	6yo	Male	460	8	703	12:25:00	NA	12:30:00	13:48:00	14:08:00	12:39:00	12:57:00	13:14:00	13:33:00	5	78	20	NA	14	32	-18	17	36	39	0.0847826	1300	2.82609	32.5	0.0706522	195	0.423913	5.6	12.1739
Case 4	Control	10mo	Female	193	7.6	761	07:59:00	08:20:00	08:09:00	09:26:00	09:38:00	08:26:00	08:45:00	NA	NA	10	77	12	21	27	46	-19	NA	NA	11.64	0.0603109	388	2.01036	9.7	0.0502591	75	0.388601	0	0
Median				193	7.3	703										5	75.5	16	24	14	34.5	-18.5	16	30	11.07	0.0582303	369	1.94101	9.225	0.0485253	75	0.388601	2.8	14.5078
Min				187	5	703										5	68	12	21	12	29	-23	15	29	9.9	0.0512953	330	1.70984	8.25	0.0427461	58.5	0.312834	2.8	12.1739
Max				460	8	761										10	78	20	25	27	46	-17	17	36	39	0.0847826	1300	2.82609	32.5	0.0706522	195	0.423913	5.6	14.9733
Abbreviations:
IN	Intranasal
T0	Time Zero (Time of salbutamol or placebo administration)
S1, 2, 3	Time of 1st, 2nd, 3rd salbutamol administration
M	Medetomidine
K	Ketamine
B	Butorphanol
A	Atipamezole
S	Salbutamol

## Sheet: Physiological_data
Median time from S1/P (minutes) ►		-20	0	5	10	15	20	25	30	35	40
Events ►		pre-O2 ABG	S1/P + ABG		ABP	S2		ABG	S3		ABG
HR Sp	bpm	-	74	81	80	80	81	68	73	77	81
HR Int		-	69	63	54	47	58	51	57	64	54
HR Ma		-	36	34	26	30	34	30	32	35	36
HR C		-	40	41	43	47	44	38	41	40	-
SpO2 Sp	%	-	98	91	90	93	94	94	90	90	90
SpO2 INt		-	83	89	92	90	94	93	95	94	91
SpO2 Ma		-	75	76	91	93	95	95	93	88	96
SpO2 C		-	89	91	91	88	92	91	92	90	-
RR Sp	bpm	-	80	92	86	96	92	92	76	92	92
RR INt		-	72	80	84	84	88	80	80	80	80
RR Ma		-	72	68	68	68	64	64	64	60	60
RR C		-	92	92	84	92	93	88	80	-	-
MAP Sp	mmHg	-	147	140	139	138	138	139	137	136	138
MAP INt		-	151	163	157	157	163	158	154	156	152
MAP Ma		-	159	158	153	158	159	158	155	159	153
MAP C		-	127	126	125	122	125	118	120	-	-
RT Sp	°C	-	39.1	39	39.1	39.1	39	38.9	38.9	38.9	38.9
RT INt		-	40.2	40.1	40.2	40.2	40.1	40	39.9	39.8	39.7
RT Ma		-	38.6	38.7	38.7	38.6	38.7	38.7	38.6	38.6	38.6
RT C		-	39	39	38.9	38.9	38.9	38.9	38.8	38.8	-
pH Sp	U	7.353	7.322	-	7.329	-	-	7.41	-	-	7.402
pH INt		7.34806	7.288	-	7.306	-	-	7.317	-	-	7.341
pH Ma		7.33545	7.236	-	7.246	-	-	-	-	-	7.288
pH C		7.37159	7.35923	-	7.37701	-	-	7.38886	-	-	7.38046
PaCO2 Sp	mmHg	53.5102	58.1	-	56	-	-	49.6	-	-	49.5
PaCO2 INt		48.3114	57.9	-	58.6	-	-	60.7	-	-	57.5
PaCO2 Ma		52.891	65.9	-	65.4	-	-	-	-	-	65.9
PaCO2 C		50.4245	54.1165	-	54.1165	-	-	54.4425	-	-	56.4769
PaO2 Sp	mmHg	40.9022	82	-	80	-	-	94	-	-	100
PaO2 INt		42.6537	97	-	109	-	-	116	-	-	123
PaO2 Ma		51.8462	64	-	82	-	-	-	-	-	108
PaO2 C		70.0304	94.9594	-	105.662	-	-	106.718	-	-	123.623
SaO2 Sp	%	65	93	-	92	-	-	96	-	-	97
SaO2 INt		64	94	-	96	-	-	97	-	-	98
SaO2 Ma		79	84	-	92	-	-	-	-	-	97
SaO2 C		91	96	-	97	-	-	97	-	-	98
(P(A-a)O2) Sp	mmHg	43	-	-	-	-	-	-	-	-	-
(P(A-a)O2) INt		47	-	-	-	-	-	-	-	-	-
(P(A-a)O2) Ma		33	-	-	-	-	-	-	-	-	-
(P(A-a)O2) C		29	-	-	-	-	-	-	-	-	-
BE Sp	mmol/L	2	3	-	3	-	-	6	-	-	5
BE INt		1	0	-	2	-	-	4	-	-	4
BE Ma		2	-1	-	0	-	-	-	-	-	3
BE C		4	5	-	6	-	-	8	-	-	8
HCO3 Sp	mmol/L	28.1	29.4	-	28.8	-	-	30.8	-	-	30.3
HCO3 INt		25.7	26.7	-	28.2	-	-	30.1	-	-	30.3
HCO3 Ma		27.7	27.5	-	27.9	-	-	-	-	-	31
HCO3 C		28.7	29.9	-	31.2	-	-	32.3	-	-	32.9
TCO2 Sp	mmol/L	30	31	-	30	-	-	32	-	-	32
TCO2 INt		27	28	-	30	-	-	32	-	-	32
TCO2 Ma		29	29	-	30	-	-	-	-	-	33
TCO2 C		30	31	-	33	-	-	34	-	-	34
Na Sp	mmol/L	136	138	-	136	-	-	140	-	-	140
Na INt		136	138	-	140	-	-	140	-	-	141
Na Ma		136	138	-	141	-	-	-	-	-	141
Na C		136	139	-	140	-	-	140	-	-	141
K Sp	mmol/L	4.2	3.7	-	3.4	-	-	3.5	-	-	3.6
K INt		3.7	3.5	-	3.5	-	-	3.4	-	-	3.3
K Ma		4.5	3.9	-	3.7	-	-	-	-	-	3.9
K C		3.8	3.5	-	3.4	-	-	3.4	-	-	3.5
iCa Sp	mmol/L	1.21	1.17	-	0.79	-	-	1.14	-	-	1.18
iCa INt		1.21	1.2	-	1.18	-	-	1.09	-	-	1.19
iCa Ma		1.32	0.87	-	0.79	-	-	-	-	-	1.14
iCa C		1.29	1.28	-	1.33	-	-	1.26	-	-	1.25
Glucose Sp	mmol/L	7.755	10.12	-	9.24	-	-	9.9	-	-	10.175
Glucose INt		8.91	10.56	-	10.835	-	-	10.835	-	-	11.22
Glucose Ma		7.59	9.735	-	10.45	-	-	-	-	-	11.605
Glucose C		10.3	11.5	-	12.1	-	-	12.1	-	-	12.5
Hct Sp	%	38	38	-	34	-	-	33	-	-	37
Hct INt		38	38	-	36	-	-	35	-	-	34
Hct Ma		37	39	-	38	-	-	-	-	-	39
Hct C		44	32	-	34	-	-	49	-	-	38
Hb Sp	g/dL	12.9	12.9	-	11.6	-	-	11.2	-	-	12.6
Hb INt		12.9	12.9	-	12.2	-	-	11.9	-	-	11.6
Hb Ma		12.6	13.3	-	12.9	-	-	-	-	-	13.3
Hb C		15	10.9	-	11.6	-	-	16.7	-	-	12.9
Abbreviations:
Sp	Spacer (Case 1)
INt	Intranasal tube (Case 2)
Ma	Mask (Case 3)
C	Control (Case 4)
HR	Heart Rate
SpO2	Peripheral hemoglobin-oxygen saturation
RR	Respiratory Rate
MAP	Mean Arterial Pressure
RT	Rectal Temperature
PaCO2	Arterial partial pressure of carbon dioxide
PaO2	Arterial partial pressure of oxygen
SaO2	Arterial hemoglobin-oxygen saturation
(P(A-a)O2)	Alveolar-arterial oxygen gradient
BE	Base Excess
TCO2	Total carbon dioxide
Na	Sodium
K	Potassium
iCa	Ionized calcium
Hct	Hematocrit
Hb	Hemoglobin
